# Supplementary material for: Molecular Detection of Porcine Parainfluenza Viruses 1 and 5 Using a Newly Developed Duplex Real-Time RT-PCR in South Korea
Source: Animals (Basel). 2023 Feb 8;13(4):598. doi: 10.3390/ani13040598 (PMC9951646; doi:10.3390/ani13040598)
Supplement: Supplementary file 1 [file animals-13-00598-s001.zip]

Archive with 4 entries (4 files):
- animals-2180627-supplementary/Supplementary Materials - Figure S1.pdf
- animals-2180627-supplementary/Supplementary Materials - Figure S2.pdf
- animals-2180627-supplementary/Supplementary Materials - Table S1.pdf
- animals-2180627-supplementary/Supplementary Materials - Table S2.pdf
